# Supplementary material for: Genetic and environmental factors associated with alteration of filtration slit proteins and their functions: a scoping review
Source: Front Nephrol. 2025 Nov 24;5:1678502. doi: 10.3389/fneph.2025.1678502 (PMC12682632; doi:10.3389/fneph.2025.1678502)
Supplement: Supplementary file 2 [file DataSheet2.xlsx]

## Sheet: Sheet1
Serial Number	Authorship	Publication date	Study setting	Methodology	Protein of interest	Impacted genetic or environmental factors	Major outcomes	Country of study	DOI
1	Saleem et al	2002	in vitro cell biology	Cell culture,Immunofluorescence microscopy,RT-PCR and Western blot	Nephrin, Podocin,CD2AP, Synaptopodin,ZO-1, α-, β-, γ-catenin, P-cadherin,	Hyperglycemia, ROS overproduction, inflammation, and metabolic stress, Impaired Nrf2/Keap1 antioxidant gene pathway	platform to study molecular podocyte biology, slit diaphragm assembly, and gene / mutation functional assays	UK	https://doi.org/10.1681/asn.v133630
2	Pan et al	2014	(in vivo) study with male Sprague-Dawley rats fed a high-fat diet (HFD)	Western blotting and Immunohistochemistry	Nephrin, Podocin	High-fat diet (HFD) inducing obesity,dyslipidemia, metabolic stress, oxidative stress,Inflammatory activation	resveratrol ameliorated renal damage under HFD stress, likely by suppressing oxidative stress & inflammatory signaling, thereby restoring nephrin and podocin expression and preserving slit diaphragm integrity.	China	https://doi.org/10.3390/nu6072619
3	Russo et al	2013	Animal (in vivo)	use of CD2AP knockout mice,Renal tubular degradation pathway evaluation,immunochemical assessment	CD2AP,degradation pathway proteins	CD2AP gene deletion	interaction between glomerular and tubular processes in proteinuria pathophysiology, in CD2AP KO mice, filtered albumin is not properly degraded / catabolized in proximal tubules, leading to increased intact albumin loss in urine	USA	https://doi.org/10.1016/j.febslet.2013.09.045
4	Wang et al	2018	Clinical human cohort / observational biomarker study (urine samples from patients).	immunoprecipitation/immunoblotting	nephrin, podoplanin, and CuZn-SOD	focus on renal stress that injure podocytes	The authors propose using urinary synaptopodin in clinical monitoring of glomerular diseases.	USA	https://doi.org/10.14814/phy2.13785
5	Endlich et al	2001	in vitro study using mouse podocytes	Cyclic stretch assay,immunofluorescence and confocal microscopy	F-actin, Synaptopodin, Myosin II, α-actinin,ITGA3, FAT1, Podocalyxin, MAGI2, ZO-1	Mechanical stress	Podocytes are mechanosensitive	Germany	https://doi.org/10.1681/ASN.V123413
6	Armelloni et al.	2021	animal study	Immunohistochemistry,Serum 25(OH)D	Podocin, Nephrin	Vitamin D	Podocyte apoptosis and CKD progression	Australia	https://doi.org/10.3390/diagnostics11081499
7	Zhang et al	2008	Mouse model	PCR, immunoblot	Nephrin, Neph-1, ZO-1, α-actinin-4 (slit diaphragm / cytoskeletal / junctional proteins	Disease,Vitamin D	In diabetic mice, albuminuria, glomerulosclerosis, and slit diaphragm protein downregulation occurred	Chicago	https://doi.org/10.1073/pnas.0803751105
8	Fernando et al	2018	human cell culture	RT-PCR, flow cytometry	Slit2	immunoregulatory signaling	Slit 2 modulates the inflammatory phenotype of CD34⁺ fibrocytes and potentially influencing disease activity	USA	https://doi.org/10.4049/jimmunol.1800259
9	Liu et al	2019	in vitro and ex vivo studies with human cultured podocytes and diabetic kidney disease models	IHC, IF microscopy, Western blot	SYNPO, PLCE1, MYO1E, FLOT2, NPHS2, CD2AP	Nephrotoxic agent	Adriamycin-induced podocyte injury	China	https://doi.org/10.1016/j.cellsig.2019.03.009
10	Shibata et al	2007	animal in vivo+in vitro cell biology	RT-PCR, immunoblotting,Immunohistochemistry and electron microscopy	Nephrin, Podocin	Sgk1 upregulation,oxidative stress	Podocytes are direct targets of aldosterone; aldosterone can injure them via oxidative stress and Sgk1 signaling, beyond blood pressure effects	Japan	https://doi.org/10.1161/01.hyp.0000255636.11931.a2
11	Mitsides et al	2023	Prospective observational human cohort study	(urine protein-to-creatinine ratio) at baseline using ELISA,logistic regression	Liver-type Fatty Acid Binding Protein (L-FABP)	oxidative / ischemic stress in tubules, proteinuria ,CKD	urinary L-FABP is a sensitive biomarker reflecting tubular injury / oxidative stress, which may complement glomerular biomarkers	UK	https://doi.org/10.3390/jpm13101481
12	Saito et al	2011	In vivo animal models of podocyte injury,In vitro cultured mouse/human podocytes	Immunofluorescence for slit-diaphragm proteins	FAT1, Nephrin, Podocin, ZO-1	impaired recruitment of FAT1 disrupts junction formation	FAT1 is a critical adhesion molecule required for maintaining slit diaphragm structure and preventing podocyte injury → a potential therapeutic target for proteinuric glomerular diseases.	Japan	https://doi.org/10.1152/ajpregu.00640.2009
13	Matz et al	2006	Human kidney transplant recepient	ELISA, Histologic biopsy	IP-10 (CXCL10)	Inflammation	urinary IP-10 is a non-invasive biomarker of early immune activation and injury, providing prognostic information on graft survival independent of serum creatinine levels	Germany	https://doi.org/10.1038/sj.ki.5000343
14	Rigothier et al	2012	In vitro / ex vivo podocyte biology	Co-immunoprecipitation and confocal microscopy	IQGAP1 (central target), Nephrin, Podocin, CD2AP, ZO-1	IQGAP1 knockdown disrupts protein interactions and cell barrier function	IQGAP1 is a critical component of the slit diaphragm complex and is required for maintaining podocyte structural integrity and function	France and UK	https://doi.org/10.1371/journal.pone.0037695
15	Takamura et al	2020	In vitro and in vivo podocyte injury models	Immunoprecipitation,Immunohistochemistry & electron microscopy,	Ephrin-B1, Nephrin, Par6 (Partitioning-defective-6),	Disruption of Par6 or Ephrin-B1 expression causes failure of slit diaphragm maintenance	Proper regulation of Par6–Ephrin-B1 interaction by nephrin-mediated signaling is critical for slit-diaphragm integrity and preventing podocyte injury → potential therapeutic target in proteinuric renal disease.	Germany	https://doi.org/10.1016/j.ajpath.2019.10.015
16	Hartleben et al	2008	In vitro podocyte cell models + ex vivo kidney tissue mechanistic assays	(co-immunoprecipitation) and pull-down assays	Nephrin,Neph1 (NEPH)	altered podocyte polarity & slit diaphragm protein positioning	Nephrin–Neph1 complex anchors and cooperates with Par3–Par6–aPKC to maintain podocyte polarity and slit diaphragm integrity — dysfunction may drive proteinuric glomerular disease mechanisms.	Germany and USA	https://doi.org/10.1074/jbc.m803143200
17	Bierzynska et al	2017	Clinical genetics study in childhood	Whole-exome sequencing,IHC	MAGI2 (Membrane-Associated Guanylate Kinase, WW and PDZ domain containing 2)	monogenic podocyte gene defects	podocyte slit-diaphragm and cytoskeletal machinery as central in hereditary proteinuric disease,Novel frameshift & duplication mutations in MAGI2 identified as causal in CNS / SRNS	UK	https://doi.org/10.1681/asn.2016040387
18	Fukusumi et al	2018	n vivo (podocyte-specific ephrin-B1 knockout mice) + in vitro (podocyte cell lines, HEK293 co-expression systems)	Co-immunoprecipitation in HEK293 cells	Ephrin B1,NEPH1,CD2AP,ZO-1	Podocyte-specific knockout of ephrin-B1 (gene deletion)	ephrin-B1/nephrin/JNK axis is crucial in maintaining slit diaphragm structure and preventing podocyte injury.	Japan	https://doi.org/10.1681/asn.2017090993
19	Zhang et al	2021	In vivo rat model of type 1 diabetes (streptozotocin‐induced) + in vitro high-glucose stimulated podocytes	Western blot and immunoblot	Spermine,nephrin,podocin,CD2AP	Altered polyamine metabolism (↓ ODC, ↑ SSAT) leading to reduced spermine pool in diabetic kidneys	Spermine may protect against diabetic kidney injury via promoting autophagy through regulation of the AMPK/mTOR pathway.	China	https://doi.org/10.3892/ijmm.2021.4860
20	Lucas et al	2024	In vitro human/mouse podocyte cell-line model (MPC5 podocytes) exposed to hemoglobin/heme; cell-based experimental work.	immunofluorescence	Haptoglobin	ApoHb-Hp complex acting as intervention to mitigate damage	shows that the ApoHb-Hp complex can prevent podocyte injury, reduce oxidative/inflammatory stress, and thus may serve as a therapeutic strategy in hemoglobin-induced nephropathy.	USA	https://doi.org/10.14814/phy2.70132
21	Mundel et al	1997	In vivo rat kidney tissue study	immunohistochemistry/cytochemistry,Immunoblotting	synaptopodin	Polymorphism / epigenetic dysregulation, podocyte antigen expression and development	early evidence that podocytes express unique cytoskeletal proteins distinct from other nephron cells, and that these may be fundamental for foot-process formation and maintenance of glomerular filtration structure.	Germany	https://doi.org/10.1177/39.8.1856454
22	Kamijo-Ikemori et al	2011	Human clinical cohort of Type 2 diabetic patients	Urinary L-FABP measured by ELISA	L-type Fatty Acid Binding Protein	elevated baseline urinary L-FABP predicted progression of nephropathy	Urinary L-FABP is a sensitive biomarker reflecting tubulointerstitial stress/damage in diabetic nephropathy and can predict progression even in early stages (normoalbuminuria) of type 2 diabetes.	Japan	https://doi.org/10.2337/dc10-1392
23	Saito et al	2011	In vivon an in vitro	western blot, immunoprecipitation	Neurexin-1,CD2AP	Localization of neurexin-1 in podocytes		Japan	https://doi.org/10.1152/ajpregu.00640.2009
24	Ni et al	2016	In vitro podocyte cell culture + in vivo mouse genetics models	Co-immunoprecipitation	MAG-1	Deletion/knockdown of MAGI-1; nephrin heterozygosity combined with MAGI-1 deficiency → glomerular structural damage.	The interaction between nephrin and MAGI-1 is crucial for activation of Rap1 in podocytes; this signalling axis supports slit-diaphragm architecture and glomerular barrier stability	USA	https://doi.org/10.1074/jbc.M116.745026
25	Tossidou et al	2019	In vitro cultured human/mouse podocytes + in vivo cross-species rescue experiments (zebrafish, Drosophil	Western blot, isoelectric focusing, immunofluorescence	CD2AP, Nephrin	Mutagenesis of CD2AP at specific tyrosine sites (Y10F) disrupting its normal function	Tyrosine phosphorylation of CD2AP at specific residues (especially Y10) is a critical molecular modification required to maintain the stability and functionality of the podocyte slit diaphragm complex.	Germany	https://doi.org/10.1681/asn.2018080860
26	Odenwald et al	2017	In vitro epithelial cell culture (2D and 3D cyst models) to study cell polarity and lumen formation	Expression of ZO-1 domain-deletion mutants to define functional domains (actin-binding region, U5-GuK domain) in lumen formation	(Zonula Occludens-1), Occludin, F-actin	ZO-1 knockdown, occludin knockdown, ZO-1 domain mutants	ZO-1–occludin interactions integrate with F-actin scaffolding to regulate early phases of epithelial polarization and lumen specification.	USA	https://doi.org/10.1242/jcs.188185
27	Itoh et al	2018	In vitro cell culture	Cell aggregation and motility assays, Immunofluorescence Microscopy	ZO-1 (Zonula Occludens 1),	Expression of truncated ZO-1 constructs (N-ZO-1, C-ZO-1) to dissect binding domains	ZO-1 is essential for cadherin-based cell-cell adhesion via its dual binding to α-catenin and actin filaments.	Japan	https://doi.org/10.1083/jcb.138.1.181
28	Itoh et al	2014	in vitro, in vivo	Immunocytochemistry, Immunofluorescence Microscopy	ZO-1, Nephrin, Podocin, Synaptopodin, F-actin cytoskeleto	Podocyte-specific deletion of Tjp1 (ZO-1) gene	The study proposes that podocyte filtration barrier requires integration of existing epithelial junctional components (like ZO-1) and podocyte‐specific slit diaphragm components for proper development and function	Japan	https://doi.org/10.1371/journal.pone.0106621
29	Ogawa et al	2006	in vivo, invitro	RT-PCR detection of EphB2/EphB6 receptors and ephrin-B1 ligand in adult mouse kidney	ephrin-B1	Activation of EphB2 (via tyrosine phosphorylation) and downstream Rho-family GTPases mediated changes in cell architecture	EphB2/ephrin-B1 signalling contributes to maintenance of tubule-cell architecture in adult kidney medulla by modulating Rho-family GTPases	Japan	https://doi.org/10.1242/jcs.02777
30	Hashimoto et al	2007	In vivo rat kidney glomerular tissue + in vitro	Immuno-electron microscopy,	Ephrin-B1	siRNA knockdown of ephrin-B1 in cultured podocytes to assess downstream effects	Ephrin-B1 is a previously unrecognized component of the podocyte slit diaphragm. It is localized at the slit diaphragm, interacts with critical slit-diaphragm proteins, and may help maintain the structural and functional integrity of the glomerular filtration barrier	Japan	https://doi.org/10.1038/sj.ki.5002454
31	Eisenberg et al	2009	Multiple model organisms	Genetic inactivation of autophagy-essential genes (ATG)	Spermidine	Knockout or silencing of autophagy genes (ATG) abolishes lifespan extension by spermidine.	Spermidine is a natural compound that induces autophagy and thereby promotes longevity in diverse organisms.	Austria	https://doi.org/10.1038/ncb1975
32	Liang et al	2020	In vitro and ex vivo podocyte models	GC-MS metabolomics	Spermidine	Autophagy deficiency in podocytes (knock-out models) showed altered spermidine metabolism	This study identifies a novel reciprocal regulatory axis between spermidine and autophagy in podocytes that is crucial for filtration barrier maintenance	Germany	https://doi.org/10.1016/j.kint.2020.06.016
33	Yaoita et al	2005	Rat in vivo model	Ribonuclease protection assay and Western blot	Cadherin,FAT1	Expression (up-regulation) of Fat1 during injury and development	Fat1 cadherin is highly expressed during podocyte development and injury, localises to podocyte cell–cell contacts (including slit diaphragm regions), and likely plays a key role in the formation/maintenance of podocyte intercellular junctions.	Japan	https://doi.org/10.1111/j.1523-1755.2005.00432.x
34	Ciani et al	2003	In vivo mouse knockout model (mFAT1-/- mice)	Expression analysis via lacZ reporter (X-Gal staining)	FAT1	homozygous loss of FAT1 gene in mice	FAT1 (mFAT1) is required for the formation and maintenance of podocyte slit‐junctions and foot‐process architecture in the kidney	UK	https://doi.org/10.1128/MCB.23.10.3575-3582.2003
35	Jarrard et al	1997	Human prostate tissue	Immunohistochemistry	P-cadherin	Methylation of the P-cadherin promoter in cell lines correlates with loss of expression; though in clinical specimens the absence of expression was not always explained by methylation	The authors concluded that P-cadherin is a reliable basal cell marker in prostate epithelium and its loss is characteristic of carcinoma;	USA	https://pubmed.ncbi.nlm.nih.gov/9815605/
36	Reiser et al	2000	In vitro	RT-PCR,immunocytochemistry	P-cadherin, ZO-1 (zonula occludens-1), α-, β-, γ-catenin	expression of adherens junction components in podocytes	The study proposes that the glomerular slit diaphragm is best characterized as a modified/adapted adherens junction comprised of P-cadherin, catenins and ZO-1.	Germany and USA	https://doi.org/10.1681/asn.v1111
37	Barua et al	2014	Human familial autosomal-dominant FSGS pedigree followed by in vitro cell‐line assays (MDCK/HEK)	Whole-exome sequencing	Podocalyxin (PODXL)	Variant PODXL p.L442R identified in the family with FSGS; this variant increased dimerization of PODXL in vitro	The study identifies PODXL as a potential novel gene for autosomal‐dominant FSGS through exome sequencing and functional assays	USA	https://doi.org/10.1038/ki.2013.354
38	Zhang et al	2012	In vivo rat model of hyperhomocysteinemia (Hcys) + in vitro cultured podocytes under high homocysteine conditions	Podocytes cultured and exposed to elevated homocysteine level	P-cadherin,ZO-1,FSP-1	Knockout of gp91^phox (NOX subunit) to assess dependency of EMT on NOX activity	Hyperhomocysteinemia triggers EMT of podocytes through activation of NADPH oxidase (NOX)-mediated oxidative stress, leading to podocyte injury and albuminuria	China	https://doi.org/10.1007/s00424-011-0981-y
39	Yu et al	2023	In vivo and in vitro podocyte injury models	Immunofluorescence, Western blot, and electron microscopy,gene slicing	Flotillin-2 (FLOT2),Nephrin,ERK1/2, Akt, and cleaved caspase-3	FLOT2 upregulation causing podocyte cytoskeletal and slit-diaphragm disruption, Inflammatory and oxidative stress	FLOT2 is a novel pathogenic mediator of podocyte injury and may be a promising therapeutic target for proteinuric kidney diseases.	China	https://doi.org/10.7150/ijbs.78945
40	Mele et al	2011	functional in vitro podocyte cell models,FSGS	Immunohistochemistry	Myo1E	Homozygous mutations in MYO1E (A159P and Y695X) in affected children; segregates with disease in two independent families	Myo1E as a novel podocyte-specific gene essential for glomerular filtration barrier maintenance.	Italy,USA	https://doi.org/10.1056/nejmoa1101273
41	Tryggvason et al	2006	Primarily in vitro cultured podocytes	polymerization,immunoprecipitation	Nephrin, Nck adaptor proteins, actin cytoskeleton (F-actin)	functional coupling of nephrin phosphorylation to actin via Nck; mutations in nephrin impair this connection.	provides direct mechanistic evidence linking slit-diaphragm signaling (via nephrin) to the actin cytoskeleton in podocytes, thus illuminating a key pathway maintaining glomerular filtration barrier integrity.	Sweden	https://doi.org/10.1016/j.cell.2006.04.002
42	Yupeng et al	2020	STZ-induced diabetic mice and cultured human podocytes	Western blot, immunofluorescence, and RhoA activity assays	Synaptopodin, RhoA, Rho-associated kinase (ROCK), Nephrin, Podocin	Altered expression of Synaptopodin, which regulates actin stability via RhoA signaling.	Synaptopodin protects podocytes from diabetic injury by maintaining RhoA-mediated actin cytoskeletal stability.	USA	https://doi.org/10.1096/fj.202001138RR
43	Bierzynska et al.	2017	Exome sequencing	Exome sequencing	MAGI2	Mutation	FSGS and IgA nephropathy	UK	https://doi.org/10.1681/asn.2016040387
44	Has et al.	2012	Genetic mutation	PCR	ITGA3	Genetic mutation	Congenital nephrotic syndrome and interstitial lung disease	Germany	https://doi:10.1056/NEJMoa1110813
45	Hartleben et al.	2008	In-situ hybridization / RT-PCR	In-situ hybridization / RT-PCR	Par-complex	Mutation	Podocyte polarity disruption	Germany	https://doi.org/10.1074/jbc.M803143200
46	Faul et al	2007	in vivo rodent kidney models and in vitro podocyte cultures.		Actin cytoskeleton proteins (α-actinin-4, synaptopodin, cofilin, myosin II, RhoA, Rac1, Cdc42, nephrin-linked adaptor proteins).	Mutations in ACTN4, INF2, and other actin-binding proteins leading to cytoskeletal disruption and focal segmental glomerulosclerosis (FSGS).	how actin cytoskeletal components govern podocyte	USA	https://doi.org/10.1016/j.tcb.2007.06.006
47	Has et al.	2012	In vitro functional studies	Histopathologic analysis	Integrin α3, laminin-5, nephrin, podocin, collagen IV, and other basement-membrane components relevant to cell–matrix adhesion.	Mutations in ITGA3 (encoding integrin α3). Several distinct homozygous or compound-heterozygous missense / nonsense mutations were identified in affected families.	The study established ITGA3 deficiency as a novel hereditary cause of nephrotic syndrome with extracutaneous manifestations, highlighting integrin α3’s essential role in basement-membrane stability across organs	Germany	https://doi.org/10.1056/NEJMoa1110813
48	Asanuma et al	2006	In vitro laboratory study:	Gene slicing, Immunofluorescence microscopy	Synaptopodin	synaptopodin expression vs knockdown (i.e., manipulation of gene/protein level)	The study identifies synaptopodin as an upstream regulator of RhoA signalling, linking membrane/cytoskeletal regulation to podocyte structure and motility.	USA	https://doi.org/10.1038/ncb1400
49	Yaddanapudi et al	2011	Laboratory and in vivo study involving both mouse models (Cd2ap knockout) and human podocyte cells	immunoblotting, immunofluorescence, and qRT-PCR	CD2AP (CD2-associated protein),Synaptopodin	The study connects genetic loss of CD2AP to environmental stress signaling that activates a downstream proteolytic program.	This work identifies a proteolytic signaling pathway linking genetic loss of CD2AP to podocyte injury and proteinuric kidney disease and establishes CD2AP as a therapeutic target.	USA, Finland, Italy	https://doi.org/10.1172/JCI58552
50	Gigante et al	2009	Clinical genetic and histopathological study	Genetic analysis,Immunohistochemistry and Western blotting	CD2AP,Nephrin,Podocin	heterozygous missense and truncating variants, identified in patients with FSGS.	Findings establish CD2AP mutations as a pathogenic contributor to nonfamilial (sporadic) FSGS, expanding its role beyond hereditary disease	China	https://doi.org/10.1093/ndt/gfn712
51	Gee et al	2016	Multicenter genetic and functional investigation,Immunoblotting and immunofluorescence	Immunoblotting and immunofluorescence		Exome sequencing of individuals with congenital nephrotic syndrome and tubular dysfunction identified biallelic mutations in FAT1.	This study established FAT1 as a novel gene responsible for nephrotic syndromes with tubular involvement, expanding the genetic landscape of congenital nephropathies.	USA	https://doi.org/10.1038/ncomms10822
52	Schaer et al	2013	in vivo, in vitro	Spectrophotometry and redox assays	Heme oxygenase-1 (HO-1),Nrf2,Haptoglobin (Hp)	Oxidative stress	The study establishes haptoglobin as a critical endogenous antioxidant and vascular protectant in hemolytic and oxidative stress conditions.	Switzerland	https://doi.org/10.1038/cdd.2013.113
53	Putaala et al	2001	In vivo	homologous recombination	nephrin	Functional Analysis of the Murine Nephrin Gene: Causal Link to Massive Proteinuria, Neonatal Death, and Conservation of Extra-Renal Expression	The paper focuses on the murine nephrin gene, its specific expression patterns, and the consequences of its inactivation in mice	Sweden	https://doi.org/10.1093/hmg/10.1.1
54	Dulogas et al	2019	in vivo	gene silencing,immunofluorescence	nephrin,Integrin β1	genetic studies in Drosophila nephrocytes and validated findings from Drosophila in a cultured human podocyte model.	Nephrin can mediate a signaling pathway that results in activation of Integrin β1 at focal adhesions	Germany
